# Supplementary material for: CLASH Analyst: A Web Server to Identify In Vivo RNA–RNA Interactions from CLASH Data
Source: Noncoding RNA. 2022 Jan 12;8(1):6. doi: 10.3390/ncrna8010006 (PMC8788457; doi:10.3390/ncrna8010006)
Supplement: Supplementary file 1 [file ncrna-08-00006-s001.zip]

Archive with 1 entries (1 files):
- ncrna-1534562-supplementary.pdf
